# Supplementary material for: Generation of Stable Epithelial–Mesenchymal Hybrid Cancer Cells with Tumorigenic Potential
Source: Cancers (Basel). 2023 Jan 22;15(3):684. doi: 10.3390/cancers15030684 (PMC9913490; doi:10.3390/cancers15030684)
Supplement: Supplementary file 1 [file cancers-15-00684-s001.zip]

Archive with 3 entries (3 files):
- Supplementary Figures.pdf
- Table S1 Antibody list.pdf
- Table S2 Primer list.pdf
